# Supplementary material for: Chromosome-level reference genome of the jellyfish Rhopilema esculentum
Source: Gigascience. 2020 Apr 21;9(4):giaa036. doi: 10.1093/gigascience/giaa036 (PMC7172023; doi:10.1093/gigascience/giaa036)
Supplement: giaa036_Supplemental_File [file giaa036_supplemental_file.zip]

Archive with 2 entries (2 files):
- Supplementary tables and figures-0217.docx
- ~$pplementary tables and figures-0217.docx
